# Supplementary material for: DNA-based watermarks using the DNA-Crypt algorithm
Source: BMC Bioinformatics. 2007 May 29;8:176. doi: 10.1186/1471-2105-8-176 (PMC1904243; doi:10.1186/1471-2105-8-176)
Supplement: Additional file 1 — The DNA-Crypt v.2. [file 1471-2105-8-176-S1.zip]

Archive with 162 entries (146 files):
- DNA-Crypt2.jar
- help/
- help/binaryencryption.jpg
- help/Clellandencryption.jpg
- help/correctionCode.JPG
- help/decryption.jpg
- help/doc/
- help/doc/allclasses-frame.html
- help/doc/allclasses-noframe.html
- help/doc/asymmetric/
- help/doc/asymmetric/class-use/
- help/doc/asymmetric/class-use/RSA.html
- help/doc/asymmetric/package-frame.html
- help/doc/asymmetric/package-summary.html
- help/doc/asymmetric/package-tree.html
- help/doc/asymmetric/package-use.html
- help/doc/asymmetric/RSA.html
- help/doc/constant-values.html
- help/doc/deprecated-list.html
- help/doc/foreignKeys/
- help/doc/foreignKeys/class-use/
- help/doc/foreignKeys/class-use/ForeignAESBlowfishKey.html
- help/doc/foreignKeys/class-use/ForeignKey.html
- help/doc/foreignKeys/class-use/ForeignRSAKey.html
- help/doc/foreignKeys/ForeignAESBlowfishKey.html
- help/doc/foreignKeys/ForeignKey.html
- help/doc/foreignKeys/ForeignRSAKey.html
- help/doc/foreignKeys/package-frame.html
- help/doc/foreignKeys/package-summary.html
- help/doc/foreignKeys/package-tree.html
- help/doc/foreignKeys/package-use.html
- help/doc/genome/
- help/doc/genome/Analyser.html
- help/doc/genome/class-use/
- help/doc/genome/class-use/Analyser.html
- help/doc/genome/class-use/GenomeOperator.html
- help/doc/genome/GenomeOperator.html
- help/doc/genome/package-frame.html
- help/doc/genome/package-summary.html
- help/doc/genome/package-tree.html
- help/doc/genome/package-use.html
- help/doc/help-doc.html
- help/doc/index-files/
- help/doc/index-files/index-1.html
- help/doc/index-files/index-10.html
- help/doc/index-files/index-11.html
- help/doc/index-files/index-12.html
- help/doc/index-files/index-13.html
- help/doc/index-files/index-14.html
- help/doc/index-files/index-15.html
- help/doc/index-files/index-16.html
- help/doc/index-files/index-17.html
- help/doc/index-files/index-18.html
- help/doc/index-files/index-19.html
- help/doc/index-files/index-2.html
- help/doc/index-files/index-20.html
- help/doc/index-files/index-21.html
- help/doc/index-files/index-3.html
- help/doc/index-files/index-4.html
- help/doc/index-files/index-5.html
- help/doc/index-files/index-6.html
- help/doc/index-files/index-7.html
- help/doc/index-files/index-8.html
- help/doc/index-files/index-9.html
- help/doc/index.html
- help/doc/main/
- help/doc/main/BrowserControl.html
- help/doc/main/class-use/
- help/doc/main/class-use/BrowserControl.html
- help/doc/main/class-use/DNACrypt.html
- help/doc/main/class-use/KeyManager.html
- help/doc/main/class-use/User.html
- help/doc/main/class-use/UserManager.html
- help/doc/main/DNACrypt.html
- help/doc/main/KeyManager.html
- help/doc/main/package-frame.html
- help/doc/main/package-summary.html
- help/doc/main/package-tree.html
- help/doc/main/package-use.html
- help/doc/main/User.html
- help/doc/main/UserManager.html
- help/doc/overview-frame.html
- help/doc/overview-summary.html
- help/doc/overview-tree.html
- help/doc/package-list
- help/doc/resources/
- help/doc/resources/inherit.gif
- help/doc/serialized-form.html
- help/doc/steg/
- help/doc/steg/AminoSteg.html
- help/doc/steg/BitCoding.html
- help/doc/steg/class-use/
- help/doc/steg/class-use/AminoSteg.html
- help/doc/steg/class-use/BitCoding.html
- help/doc/steg/class-use/Clelland.html
- help/doc/steg/class-use/CorrectionCode.html
- help/doc/steg/class-use/HammingCode.html
- help/doc/steg/class-use/NonCorrection.html
- help/doc/steg/class-use/WDHC.html
- help/doc/steg/Clelland.html
- help/doc/steg/CorrectionCode.html
- help/doc/steg/HammingCode.html
- help/doc/steg/NonCorrection.html
- help/doc/steg/package-frame.html
- help/doc/steg/package-summary.html
- help/doc/steg/package-tree.html
- help/doc/steg/package-use.html
- help/doc/steg/WDHC.html
- help/doc/stylesheet.css
- help/doc/symmetric/
- help/doc/symmetric/AES.html
- help/doc/symmetric/Blowfish.html
- help/doc/symmetric/class-use/
- help/doc/symmetric/class-use/AES.html
- help/doc/symmetric/class-use/Blowfish.html
- help/doc/symmetric/class-use/OneTimePad.html
- help/doc/symmetric/OneTimePad.html
- help/doc/symmetric/package-frame.html
- help/doc/symmetric/package-summary.html
- help/doc/symmetric/package-tree.html
- help/doc/symmetric/package-use.html
- help/exit.jpg
- help/file-crypt.jpg
- help/file-decrypt.jpg
- help/file-new.jpg
- help/file-open.jpg
- help/filepanel.jpg
- help/fuzzy1.JPG
- help/fuzzy2.JPG
- help/genome-analyse.jpg
- help/genome-analyse2.jpg
- help/genome-new.jpg
- help/genome-open.jpg
- help/genome-reverse.jpg
- help/genome-transcribe.jpg
- help/genome-translate.jpg
- help/genomepanel.jpg
- help/help1.html
- help/help2.html
- help/help3.html
- help/help31.html
- help/help32.html
- help/help33.html
- help/help34.html
- help/index.html
- help/keygenerator.jpg
- help/keygenerator2.jpg
- help/keymanager.jpg
- help/keymanager2.jpg
- help/login.jpg
- help/login2.jpg
- help/logo.jpg
- help/logout.jpg
- help/new.html
- help/outputpanel.jpg
- help/properties.jpg
- help/properties2.jpg
- help/properties_new.jpg
- help/register.jpg
- help/register2.jpg
- help/userdetails.jpg
- help/userdetails2.jpg
