# Supplementary material for: DNA-based watermarks using the DNA-Crypt algorithm
Source: BMC Bioinformatics. 2007 May 29;8:176. doi: 10.1186/1471-2105-8-176 (PMC1904243; doi:10.1186/1471-2105-8-176)
Supplement: Additional file 3 — The set of rules for the fuzzy-controller. [file 1471-2105-8-176-S3.txt]

IF x1 = low, x2 = low THEN y = low
IF x1 = low, x2 = middle | high, x3 = low | middle THEN y = low
IF x1 = middle, x2 = low, x3 = low THEN y = low
IF x1 = middle, x2 = high, x3 = low THEN y = low

IF x1 = low, x2 = middle | high, x3 = high THEN y = middle
IF x1 = middle, x2 = middle, x3 = low | middle THEN y = middle
IF x1 = high, x3 = high THEN y = middle
IF x1 = high, x2 = low | middle, x3 = low THEN y = middle
IF x1 = high, x2 = high, x3 = low | middle THEN y = middle

IF x1 = middle, x2 = low, x3 = middle | high THEN y = high
IF x1 = middle | high, x2 = middle, x3 = high THEN y = high
IF x1 = middle | high, x2 = high, x3 = high THEN y = high
IF x1 = middle | high, x2 = middle, x3 = middle | high THEN y = high
