# Supplementary material for: DNA-based watermarks using the DNA-Crypt algorithm
Source: BMC Bioinformatics. 2007 May 29;8:176. doi: 10.1186/1471-2105-8-176 (PMC1904243; doi:10.1186/1471-2105-8-176)
Supplement: Additional file 4 — The DNA sequences of the Ypt7 and the two steganograms. [file 1471-2105-8-176-S4.txt]

>Ypt7:
augucuucuagaaaaaaaaauauuuugaaaguaaucauccuaggugacucugguguugggaagaccuccuugaugcaccguuaugucaaugauaaguauucucaacaguauaaagcaacaauuggggcugacuuuuuaacaaaagaggugacaguugacggugauaaaguugccaccaugcaaguuugggauacugcuggacaggaacguuuccaaucacuggguguugcuuucuauagaggugcagauuguugcguuuuggucuacgaugugaccaaugccaguuccuuugagaauauuaagucuuggcgagaugaauuucuagugcaugcgaacguaaacucaccagaaacauuuccauuuguuauacugggaaauaaaauugaugccgaagaaucuaaaaaaauuguaucagaaaaguccgcucaggagcuugcuaaaucauuaggcgauauuccuuuguuuuuaacaagugccaaaaacgccauaaacguugauaccgcauuugaagaaauugcaaggagugcuuuacaacagaaucaagcugauacagaagccuuugaagaugacuauaaugaugccaucaauauucgccuagauggagaaaauaauucuuguagcuguuga


>Steg1 (this is a test):
augucuucuagaaaaaaaaauauuuugaaaguuaucauccuuggugacucugguguugguaagacuucuuugaugcaccguuauguuaaugauaaguauucccaacaguauaaagccaccauuggugcugacuuuuuaaccaaagaggucacggucgacggagauaaaguugcgacaaugcaagucugggauacggcaggucaggaacgauuccaaucacuugggguagccuucuauagaggggcagauuguugcguuuugguauacgaugucacgaaugcaaguucauuugagaauauuaagucuuggcgagaugaauuucuuguucaugccaacgugaacucgcccgaaacauuucccuuugugauacuugguaauaaaauugaugccgaagaaucuaaaaaaauuguaucagaaaaguccgcucaggagcuugcuaaaucauuaggcgauauuccuuuguuuuuaacaagugccaaaaacgccauaaacguugauaccgcauuugaagaaauugcaaggagugcuuuacaacagaaucaagcugauacagaagccuuugaagaugacuauaaugaugccaucaauauucgccuagauggagaaaauaauucuuguagcuguuga


>Steg2 (yet another test):
augucuucuagaaaaaaaaauauuuugaaaguuaucauccuuggugacucugguguugguaagacuucuuugaugcaccguuauguuaaugauaaguauucacaacaguauaaagcuacuauuggagcagacuuuuuaacaaaagaggugacggucgacggugauaaaguugccacaaugcaaguuugggauacagccgggcaggaacgauuccaaucucucgguguggcguucuauagaggagcugauuguugcguuuuggucuacgaugucacgaaugccaguucguuugagaauauuaagucguggcgcgaugaauuucuuguccaugcaaacguaaacucuccagaaacuuuuccuuuugucauacuggggaauaaaauugaugccgaagaaucaaaaaaaauugucucggaaaagucugcucaggagcucgcuaaaucauuaggcgauauuccuuuguuuuuaacaagugccaaaaacgccauaaacguugauaccgcauuugaagaaauugcaaggagugcuuuacaacagaaucaagcugauacagaagccuuugaagaugacuauaaugaugccaucaauauucgccuagauggagaaaauaauucuuguagcuguuga
